# Supplementary material for: A Mechanotransduction-Aware Strategy for Enhancing MSC Potency via 3D Culture and Localized Delivery
Source: Cyborg Bionic Syst. 2026 Mar 24;7:0552. doi: 10.34133/cbsystems.0552 (PMC13009532; doi:10.34133/cbsystems.0552)
Supplement: Supplementary 1 — Figs. S1 to S16 [file cbsystems.0552.f1.zip]

Archive with 17 entries (17 files):
- Revised Figure S11.tif
- Revised Figure S14.tif
- Revised Figure S16.tif
- Revised Figure S5.tif
- Revised Figure S6.tif
- Revised Figure S9.tif
- Revised S1.tif
- Revised S12.tif
- Revised S13.tif
- S10.tif
- S15.tif
- S2.tif
- S3.tif
- S4.tif
- S7.tif
- S8.tif
- SUPPLEMENTARY MATERIALS.docx
